# Supplementary material for: Intercellular communication between hepatic stellate cells and myofibroblasts mediated by osteopontin and FGF18 promotes liver fibrosis
Source: iScience. 2025 Jun 17;28(7):112932. doi: 10.1016/j.isci.2025.112932 (PMC12269570; doi:10.1016/j.isci.2025.112932)
Supplement: Table S1. Upregulated genes in HSCs treated with FGF18 or TGFβ, related to Figure 1 [file mmc2.xlsx]

## Sheet: venn_result1726739372718606539
Table S1. Upregulated genes in HSCs treated with FGF18 or TGFb, Related to Figure 1.
(-) vs. FGF18	(-) vs. TGFb	Overlapped genes
Prl2c2	Crlf1	Rnf11
Spp1	Lox	Sdc3
Cck	Gjb3	Hes1
Defb5	Adamtsl2	Diexf
Mmp3	Gpr153	Map7d1
Tnfaip2	Apol9b	Rnf126
Lrrc3b	Wisp1	Yrdc
Oaf	Zfp969	Jund
Star	Pmepa1	Entpd1
Dusp5	Timp1	Serpinb1b
Raet1e	Col1a1	Arf6
Krt13	Fbln2	Snurf
Krtap19-9a	Defb9	Spp1
Sumo3	Cfap100	Tmem95
Car1	Serinc2	Mcub
Serpinb1b	Chst11	Rap2a
Slco4a1	Slc16a3	Coq2
Ly6g5c	Cxcl14	Whrn
Mmp10	Spp1	Xxylt1
Arf6	Tmem95	Ptgs1
Hmga2	Tmem59l	Mrs2
Entpd1	Fam210b	Gzme
Cited1	Adgra1	Oaf
Yrdc	Lgals7	Btbd1
Diexf	Snurf	Taar5
Gclc	Acsbg1	Nat8f7
Lmo2	Rgs16	Srsf9
Tlr7	Dpt	Ppp2ca
Gclm	Bmp1	Ccdc3
Ccnd1	Ddit4	Wfdc10
Ptgs1	Sphk1	Akr1c6
Aldh1a2	Diexf	Serpina6
Mmd	Col1a2	Speer4c
Crygn	Cck	Ctbp1
Hmga1	Col3a1	Fkbp5
Disp2	Eif4ebp3	Galnt1
Fjx1	Fstl3	Ly6g5c
H2-M9	Tnfsf13b	Wdr5b
Tmem95	Lmo1	Car1
Trib2	Dact1	Otulin
Apol9b	Gpc1	Bod1
Eif4ebp3	Upk2	Mmd
Akirin2	Tmem254a	Pdyn
Vil1	Cacnb3	Gclm
Xxylt1	Ltbp2	Spata45
Mtnr1a	Pcsk5	Cck
Prkar2b	Defa29	Degs2
Gfra4	Serpina6	Zfp957
Smr2	Fabp5l2	Apol9b
Lamp1	Itgb5	Cxcl14
Nat8f7	Cthrc1	Lamp1
Ccdc3	Serpinb1b	Fjx1
Chia1	Ptgs1	Agfg1
Cypt12	Tmeff1	H2-M9
Znrf1	Dbh	Dusp5
Ctbp1	Tfpi2	Fcor
Otulin	Ccdc3	Rab40c
Ptpn6	Bgn	Suv39h2
Scn1b	Mmp9	Gh
Chic2	Dpep1	Eif4ebp3
Wfdc21	Smtnl2	Rac1
Raet1d	Enpp3
Btbd1	Spsb1
Rac1	Postn
Prkaca	Camkv
Cyp2r1	Olfr1049
Thbd	Sdc3
Olfr205	Ly6g5c
Neo1	Dcpp3
Fam69c	Xxylt1
Stc2	Nkain4
Hes1	Entpd1
Pgpep1l	Apol8
Mgat4b	Cgref1
Fam189a1	Prss46
Hbb-y	C1qtnf6
Got1l1	Smim18
Mcub	Igfbp7
Speer4c	Dusp5
Map7d1	Dusp13
Trim61	Itgb7
Fkbp5	Scgb2b24
Olfr1061	H2-Ab1
Rtn4rl2	Htr2b
Gng7	Mfap4
Wfdc10	Sec16b
Pth2r	Suv39h2
Fgfbp3	Itga2
Pawr	Ncor2
Nap1l5	Apol7e
Mrs2	Tubb3
Sema3a	Olfr1347
Sdc3	Efcab7
Agfg1	Speer4c
Spata45	Egr2
Tbkbp1	Col5a2
Rgmb	Fabp7
Prl2c3	Tert
Stk24	Cxcl17
H60b	Ssc4d
Cxcl14	Fhit
Pla2g12a	Chsy3
Pdyn	Zbtb18
Olfr382	Cd200r4
Degs2	Dlg4
Egln3	Radil
Bod1	Cxcl12
Galnt1	Unc5b
Coq2	Fancm
Bri3bp	Degs2
Stpg4	Arl4c
Lexm	Olr1
Plk3	Ubd
Serpina6	Oaf
Gas1	Whrn
Scgb1b18	Defa3
Abcg4	Zswim2
Rnf11	Urah
Itgb2	Dyrk3
Vsig8	Aig1
Whrn	Zfp354b
Cth	Defa5
A2m	Yrdc
Arl8a	Vash2
Ogfrl1	Plat
Gzme	Tnnt2
Bpifa3	Kcnmb2
Bmp2	Mrs2
Fbp1	Pmch
Adamts14	Gpbar1
Fcor	Creb3l1
Pcdhac2	Bod1
Jund	Galnt10
Srsf9	Wnt11
Abhd17b	Ccl25
Higd1c	Serpine1
Tspan9	Kap
Rap2a	Supt4b
Mlycd	Kif13a
Ppp2ca	Creb3l2
Adora2b	Fcor
Mapkapk2	C1ql1
Alyref	Eln
Dusp4	Nuak2
Slc6a12	Col12a1
Suv39h2	Gsap
Otud3	Serpinb9e
Trim8	Gh
Akr1c6	Fgf2
Taar5	Rnf11
Etv3l	Crb2
Map3k7	Mcub
Olfr508	Ltbp3
Tes	Bace1
Htr2a	Zfp286
Lrp11	Myoz1
Vkorc1l1	Hamp2
Cacnb4	Agr3
Wdr5b	Gzme
Rnf126	Rcc1
Rab40c	Agtr2
Tmed7	Calca
Snurf	Il11
Serpinb7	Defa25
Pcbd1	Otulin
Olfr773	Hist1h4k
Rnf220	Hsbp1l1
Zfp957	Nat8f7
Vapb	Ankrd7
Galnt6	Tmsb15l
Vmn1r115	Calm5
Gh	Cyp1b1
Ppp3cc	Tagln2
	S100a5
	Tmem238
	Cfap157
	Adarb1
	Vmn1r37
	Izumo2
	Kdelr3
	Runx1
	Peg3
	Fam209
	Phlpp1
	Odc1
	Spata45
	Gja4
	Coq2
	Phldb2
	Mmd
	Ctbp1
	Sun5
	Stk38l
	Fblim1
	Arf6
	Lsp1
	Ctxn1
	Cpsf4l
	Trpc3
	Tgfb1
	Xrra1
	Blm
	Entpd8
	Tnp1
	Btbd35f11
	Actc1
	Pdyn
	Rhox4e
	Rnf126
	Inhba
	Foxp4
	Smad7
	Apoc2
	Cst12
	Cox6b2
	Tmigd3
	Cetn4
	Zfp957
	Rhox3a2
	Dnajc5g
	Ak1
	Apol9a
	Prl3a1
	Bdh1
	Tmem212
	Nrep
	Mgp
	Meox1
	Junb
	Pdgfa
	Scgb1b19
	Uts2
	Smim3
	Gabrd
	Tm4sf5
	Ddi2
	Hbb-bh2
	Fkbp1b
	Mc5r
	Capn10
	Vmn1r233
	Olfr1461
	Crybb3
	Gcnt2
	Pkd1
	Fgfr1
	Gpr21
	Suds3
	Ifna15
	Mroh7
	Pop1
	Loxl2
	Nek6
	Wfdc10
	DPEP2NB
	Cnih2
	Hes1
	Akr1c6
	Myl7
	Rnf149
	Mfap2
	Scube1
	Dmrtb1
	Ctdp1
	Krt19
	Fgd2
	Pdxp
	Lamp1
	Rap2a
	Rad54l
	Tctn3
	Tmem102
	Mocs3
	Endod1
	Ssx2ip
	Gal
	Taar5
	Wdr5b
	Clmp
	Olfm2
	Rac1
	Ccr6
	Gclm
	Arid3a
	Itga5
	Cfap161
	Fst
	Bfsp2
	Rab40c
	Defb18
	Car1
	Agfg1
	Gkn3
	Ttc29
	Srm
	Jph4
	Lpin3
	S100a8
	Bbs2
	Srsf9
	Wee2
	Il18
	Tmem132a
	Vegfa
	Caln1
	Sox4
	Fkbp5
	Extl3
	Gsto2
	Angptl8
	Kbtbd8
	Smurf1
	Pla2g2e
	Galnt1
	Cdh4
	Tmem42
	C9
	Rhd
	Lrrc23
	Pdgfrb
	Catip
	Myl3
	Tex38
	Lrp1
	Pitx3
	Nacad
	Tshz3
	Spata13
	Apoa2
	Cd209e
	Kremen1
	Sema6c
	Asic3
	Sectm1b
	Ttyh2
	Ctnnbip1
	B3gnt9
	Btbd1
	Olfr1080
	Lad1
	Abhd15
	Acp5
	Tfap2c
	Lyg1
	Asphd2
	Nt5e
	Pramel6
	Sdc1
	Hormad2
	Sprr2e
	Map7d1
	H2-M9
	Fbn1
	Pnma5
	Gucy1b2
	Smco4
	Jund
	Pdzrn3
	Dapk3
	Clec10a
	H2al1o
	Tymp
	Smr3a
	Lrrc2
	Kctd15
	Alox15
	Asb2
	Bcat1
	Mxra7
	Dpep2
	Slc43a1
	Ppp2ca
	Fjx1
	Laptm5
	Sardh
	Grb2
	Ccdc120
	Rnase9
	Ctrl
	Ocln
	Traf3
	Casq1
	Taar2
